# Supplementary material for: Effects of a 6-Month Educational Program on Blood Pressure in Pre-Frail and Frail Older Adults: A Randomized Controlled Trial
Source: Healthcare (Basel). 2026 Mar 18;14(6):756. doi: 10.3390/healthcare14060756 (PMC13026366; doi:10.3390/healthcare14060756)
Supplement: Supplementary file 1 [file healthcare-14-00756-s001.zip]

Archive with 1 entries (1 files):
- healthcare-4183991-supplementary.pdf
